# Supplementary material for: Estimation of Biological Parameters of Cutaneous Ulcers Caused by Leishmaniasis in an Animal Model Using Diffuse Reflectance Spectroscopy
Source: Sensors (Basel). 2019 Oct 28;19(21):4674. doi: 10.3390/s19214674 (PMC6864670; doi:10.3390/s19214674)
Supplement: Supplementary file 1 [file sensors-19-04674-s001.zip]

Archive with 2 entries (1 files):
- sensors-619875-SI/
- sensors-619875-SI/sensors-619875-supplementary.xlsx
