# Supplementary material for: Estimation of Biological Parameters of Cutaneous Ulcers Caused by Leishmaniasis in an Animal Model Using Diffuse Reflectance Spectroscopy
Source: Sensors (Basel). 2019 Oct 28;19(21):4674. doi: 10.3390/s19214674 (PMC6864670; doi:10.3390/s19214674)
Supplement: Supplementary file 1 [file sensors-19-04674-s001.zip › sensors-619875-SI/sensors-619875-supplementary.xlsx]

## Sheet: Sheet1
Hamaster ID (the final letters of the ID corresponds to the date of the data adquisition)	Sample Number	Correlation group	Corresponding Area	Example of one analyzed area among the group			Example of one mean spectra among the group
766-MAD-Date 3	1	range # 1: [1.00-0.95)	Border
764-MAD-Date 2	2
766-MPD-Date 3	3
755-MPD-Date 3	4
766-MAI-Date 3	5
755-MAI-Date 3	6
755-MAD-Date 2	7
755-MAD-Date 3	8
756-MAI-Date 3	9
762-MAI-Date 3	10
756-MAI-Date 2	11
755-MPD-Date 2	12
		range # 2: [0.95-0.90)	Border
758-MPD-Date 3	13
762-MPD-Date 3	14
764-MAD-Date 3	15
763-MAI-Date 3	16
759-MAI-Date 3	17
764-MAI-Date 3	18
758-MAI-Date 3	19
756-MAD-Date 3	20
763-MPD-Date 3	21	range # 3: [0.90-0.85)	Border
		range # 2: [0.95-0.90)	Center
766-MPD-Date 3	22
755-MAI-Date 3	23
		range # 3: [0.90-0.85)	Center
756-MAD-Date 3	24
762-MAI-Date 3	25
763-MAD-Date 3	26
764-MAD-Date 2	27
766-MAI-Date 3	28
		range # 5: [0.80-0.75)	Center
762-MPD-Date 3	29
		range # 6: [0.75-0.70)	Center
755-MPD-Date 3	30
755-MAD-Date 3	31
764-MPD-Date 3	32
756-MAI-Date 3	33
		range # 7: [0.70-0.65)	Center
764-MAI-Date 3	34
764-MAD-Date 3	35
766-MAD-Date 3	36
758-MPD-Date 3	37
755-MAD-Date 2	38
763-MPD-Date 3	39
		range # 8: [0.65-0.60)	Center
763-MAI-Date 3	40
756-MAI-Date 2	41
764-MPI-Date 3	42
		range # 9: [0.60-0.55)	Center
758-MAI-Date 3	43
756-MPD-Date 3	44
755-MPD-Date 2	45
759-MAI-Date 3	46
